# Supplementary material for: Correction: VEGFR1 and VEGFR2 Involvement in Extracellular Galectin-1- and Galectin-3-Induced Angiogenesis
Source: PLoS One. 2023 Dec 7;18(12):e0295736. doi: 10.1371/journal.pone.0295736 (PMC10703273; doi:10.1371/journal.pone.0295736)
Supplement: S1 File — (ZIP) [file pone.0295736.s001.zip]

Archive with 4 entries (4 files):
- S1 File/FIG5A.pptx
- S1 File/FIG5A_VEGFR1_EEA1.xls
- S1 File/FIG5B.pptx
- S1 File/FIG5B_VEGFR2_EEA1.xls
