# Supplementary material for: Correction: VEGFR1 and VEGFR2 Involvement in Extracellular Galectin-1- and Galectin-3-Induced Angiogenesis
Source: PLoS One. 2023 Dec 7;18(12):e0295736. doi: 10.1371/journal.pone.0295736 (PMC10703273; doi:10.1371/journal.pone.0295736)
Supplement: S1 File — (ZIP) [file pone.0295736.s001.zip › S1 File/FIG5A_VEGFR1_EEA1.xls]

## Sheet: VEGFR1_EEA1_juin2012
ct	95.4133
ct	94.3039
ct	74.8884
ct	154.769
ct	92.085
ct	122.595
ct	121.486
ct	130.361
ct	93.1944
ct	93.7492
ct	120.376
ct	131.471
ct	126.478
ct	109.282
ct	58.2465
ct	69.3411
ct	78.7715
ct	92.6397
ct	61.0202
ct	151.996
ct	103.18
ct	68.7864
ct	75.4431
ct	107.617
ct	108.727
ct	79.8809
ct	125.369
ct	89.8661
ct	65.458
ct	125.923
ct	127.033
ct	95.4133
ct	141.456
ct	103.734
ct	97.0775
ct	99.2964
ct	75.9978
ct	98.187
ct	109.836
ct	65.458
ct	63.7938
ct	141.083
ct	123.677
ct	163.986
ct	83.3673
ct	68.7093
ct	49.4707
ct	57.7158
ct	127.341
ct	91.6124
ct	132.838
ct	92.5285
ct	137.419
ct	184.141
ct	84.2834
ct	120.012
ct	78.7866
ct	77.8705
ct	61.3803
ct	100.774
ct	70.5415
ct	88.864
ct	76.9544
ct	128.257
ct	73.2899
ct	94.3607
ct	103.522
ct	90.6963
ct	69.6254
ct	100.774
ct	89.7801
ct	122.761
ct	80.6189
ct	89.7801
ct	133.754
ct	69.6254
ct	85.1995
ct	141.083
ct	65.9609
ct	101.69
ct	88.864
ct	98.9414
ct	123.677
ct	84.2834
ct	70.5415
ct	179.56
gal1	62.6843
gal1	72.6695
gal1	78.7715
gal1	63.7938
gal1	68.7864
gal1	87.6471
gal1	77.1073
gal1	104.844
gal1	109.282
gal1	61.0202
gal1	80.9904
gal1	80.4357
gal1	76.5526
gal1	61.0202
gal1	92.085
gal1	50.4803
gal1	53.8087
gal1	48.8161
gal1	73.7789
gal1	73.7789
gal1	115.938
gal1	72.1147
gal1	54.3634
gal1	58.2465
gal1	89.8661
gal1	76.5526
gal1	76.5526
gal1	58.2465
gal1	54.9181
gal1	79.3262
gal1	57.1371
gal1	55.4729
gal1	49.4707
gal1	43.9739
gal1	65.9609
gal1	45.8062
gal1	49.4707
gal1	51.3029
gal1	35.7288
gal1	109.935
gal1	63.2125
gal1	62.2964
gal1	65.9609
gal1	68.7093
gal1	79.7028
gal1	78.7866
gal1	54.0513
gal1	98.9414
gal1	90.6963
gal1	45.8062
gal1	100.774
gal1	49.4707
gal1	112.683
gal1	61.3803
gal1	92.5285
gal1	84.2834
gal1	58.6319
gal1	61.3803
gal1	67.7932
gal1	53.1352
gal1	114.515
gal1	59.548
gal1	46.7223
gal1	108.103
gal1	73.2899
gal1	65.0448
gal1	80.6189
gal1	70.5415
gal1	78.7866
gal1	67.7932
gal1	49.4707
gal1	73.2899
gal1	99.8575
gal1	105.354
gal1	66.877
gal1	87.0318
gal1	78.7866
gal1	54.9674
gal1	41.2256
gal1	98.0252
gal1	76.9544
gal1	96.193
gal1	104.438
gal3	79.3262
gal3	75.4431
gal3	57.1371
gal3	104.289
gal3	66.5674
gal3	92.085
gal3	59.9107
gal3	94.8586
gal3	80.4357
gal3	69.3411
gal3	80.9904
gal3	80.9904
gal3	66.5674
gal3	75.4431
gal3	71.0053
gal3	90.4208
gal3	83.2093
gal3	132.58
gal3	47.1519
gal3	79.8809
gal3	130.916
gal3	114.829
gal3	80.9904
gal3	115.384
gal3	85.983
gal3	64.9033
gal3	115.938
gal3	104.844
gal3	99.8512
gal3	124.259
gal3	58.8012
gal3	118.712
gal3	98.7417
gal3	105.354
gal3	86.1156
gal3	62.2964
gal3	88.864
gal3	83.3673
gal3	62.2964
gal3	51.3029
gal3	94.3607
gal3	42.1417
gal3	88.864
gal3	62.2964
gal3	41.2256
gal3	40.3094
gal3	74.206
gal3	61.3803
gal3	46.7223
gal3	67.7932
gal3	79.7028
gal3	83.3673
gal3	41.2256
gal3	99.8575
gal3	39.3933
gal3	63.2125
gal3	73.2899
gal3	76.9544
gal3	67.7932
gal3	61.3803
gal3	82.4511
gal3	35.7288
gal3	113.599
gal3	90.6963
gal3	66.877
gal3	73.2899
gal3	47.6384
gal3	72.3738
gal3	89.7801
gal3	43.0578
gal3	62.2964
gal3	64.1287
gal3	57.7158
gal3	44.8901
gal3	48.5546
gal3	55.8836
gal3	111.767
gal3	65.0448
gal3	57.7158
gal3	60.4642
gal3	59.548
gal3	56.7997
gal3	73.2899
gal3	60.4642
gal3	43.9739
gal1+3	64.3485
gal1+3	97.0775
gal1+3	52.1445
gal1+3	81.5451
gal1+3	89.3113
gal1+3	31.0648
gal1+3	70.4505
gal1+3	75.9978
gal1+3	97.0775
gal1+3	71.56
gal1+3	52.1445
gal1+3	90.4208
gal1+3	81.5451
gal1+3	58.8012
gal1+3	39.3857
gal1+3	55.4729
gal1+3	72.6695
gal1+3	57.1371
gal1+3	73.7789
gal1+3	105.398
gal1+3	72.6695
gal1+3	121.486
gal1+3	48.8161
gal1+3	61.5749
gal1+3	61.5749
gal1+3	81.5451
gal1+3	70.4505
gal1+3	51.035
gal1+3	88.7566
gal1+3	85.983
gal1+3	52.6992
gal1+3	58.2465
gal1+3	78.7715
gal1+3	59.356
gal1+3	34.8127
gal1+3	64.1287
gal1+3	40.3094
gal1+3	32.9805
gal1+3	21.987
gal1+3	57.7158
gal1+3	81.535
gal1+3	39.3933
gal1+3	70.5415
gal1+3	29.316
gal1+3	52.2191
gal1+3	32.9805
gal1+3	56.7997
gal1+3	46.7223
gal1+3	34.8127
gal1+3	76.9544
gal1+3	38.4772
gal1+3	47.6384
gal1+3	43.9739
gal1+3	69.6254
gal1+3	53.1352
gal1+3	41.2256
gal1+3	62.2964
gal1+3	55.8836
gal1+3	48.5546
gal1+3	97.1091
gal1+3	41.2256
gal1+3	50.3868
gal1+3	48.5546
gal1+3	37.5611
gal1+3	61.3803
gal1+3	19.2386
gal1+3	33.8966
gal1+3	31.1482
gal1+3	31.1482
gal1+3	67.7932
gal1+3	49.4707
gal1+3	58.6319
gal1+3	86.1156
gal1+3	97.1091
gal1+3	95.2769
gal1+3	57.7158
gal1+3	36.645
gal1+3	30.2321
