# Supplementary material for: Correction: VEGFR1 and VEGFR2 Involvement in Extracellular Galectin-1- and Galectin-3-Induced Angiogenesis
Source: PLoS One. 2023 Dec 7;18(12):e0295736. doi: 10.1371/journal.pone.0295736 (PMC10703273; doi:10.1371/journal.pone.0295736)
Supplement: S1 File — (ZIP) [file pone.0295736.s001.zip › S1 File/FIG5B_VEGFR2_EEA1.xls]

## Sheet: VEGFR2_EEA1_juin2012
CT	126.934
CT	72.0438
CT	96.0584
CT	96.0584
CT	92.6277
CT	92.6277
CT	89.1971
CT	99.4891
CT	85.7664
CT	99.4891
CT	123.504
CT	96.0584
CT	99.4891
CT	92.6277
CT	154.38
CT	78.9051
CT	89.1971
CT	89.1971
CT	78.9051
CT	130.365
CT	82.3358
CT	72.0438
CT	96.0584
CT	68.6131
CT	85.7664
CT	126.934
CT	75.4745
CT	126.934
CT	78.9051
CT	82.3358
CT	164.672
CT	65.1825
CT	89.1971
CT	116.642
CT	133.796
CT	85.7664
CT	82.3358
CT	85.7664
CT	96.0584
CT	92.6277
CT	78.9051
CT	120.073
CT	209.27
CT	106.35
CT	96.0584
CT	113.212
CT	85.7664
gal1	99.4891
gal1	113.212
gal1	102.92
gal1	78.9051
gal1	75.4745
gal1	72.0438
gal1	126.934
gal1	65.1825
gal1	106.35
gal1	61.7518
gal1	78.9051
gal1	140.657
gal1	54.8905
gal1	48.0292
gal1	102.92
gal1	54.8905
gal1	68.6131
gal1	96.0584
gal1	113.212
gal1	75.4745
gal1	89.1971
gal1	116.642
gal1	137.226
gal1	102.92
gal1	41.1679
gal1	54.8905
gal1	54.8905
gal1	75.4745
gal1	58.3212
gal1	58.3212
gal1	65.1825
gal1	58.3212
gal1	34.3066
gal1	58.3212
gal1	123.504
gal1	106.35
gal1	102.92
gal1	78.9051
gal1	130.365
gal1	58.3212
gal1	75.4745
gal1	78.9051
gal1	82.3358
gal1	51.4599
gal1	58.3212
gal1	137.226
gal1	48.0292
gal1	82.3358
gal1	85.7664
gal1	89.1971
gal1	113.212
gal3	58.3212
gal3	41.1679
gal3	51.4599
gal3	82.3358
gal3	72.0438
gal3	61.7518
gal3	41.1679
gal3	109.781
gal3	51.4599
gal3	44.5985
gal3	48.0292
gal3	37.7372
gal3	61.7518
gal3	58.3212
gal3	37.7372
gal3	41.1679
gal3	27.4453
gal3	41.1679
gal3	27.4453
gal3	82.3358
gal3	44.5985
gal3	41.1679
gal3	41.1679
gal3	54.8905
gal3	27.4453
gal3	65.1825
gal3	30.8759
gal3	109.781
gal3	72.0438
gal3	85.7664
gal3	37.7372
gal3	48.0292
gal3	44.5985
gal3	68.6131
gal3	44.5985
gal3	34.3066
gal3	30.8759
gal3	41.1679
gal3	37.7372
gal3	37.7372
gal3	58.3212
gal3	41.1679
gal3	37.7372
gal3	37.7372
gal3	75.4745
gal3	30.8759
gal3	30.8759
gal1_3	44.5985
gal1_3	20.5839
gal1_3	37.7372
gal1_3	24.0146
gal1_3	24.0146
gal1_3	34.3066
gal1_3	37.7372
gal1_3	20.5839
gal1_3	37.7372
gal1_3	44.5985
gal1_3	48.0292
gal1_3	20.5839
gal1_3	34.3066
gal1_3	20.5839
gal1_3	27.4453
gal1_3	34.3066
gal1_3	30.8759
gal1_3	37.7372
gal1_3	58.3212
gal1_3	41.1679
gal1_3	34.3066
gal1_3	65.1825
gal1_3	30.8759
gal1_3	37.7372
gal1_3	41.1679
CT	119.866
CT	111.693
CT	43.5876
CT	111.693
CT	95.3479
CT	136.211
CT	84.451
CT	89.8994
CT	158.005
CT	152.557
CT	70.8298
CT	117.142
CT	95.3479
CT	87.1752
CT	87.1752
CT	89.8994
CT	65.3814
CT	76.2783
CT	108.969
CT	92.6236
CT	100.796
CT	73.5541
CT	133.487
CT	258.801
CT	106.245
CT	68.1056
CT	204.317
CT	103.521
CT	73.5541
CT	76.2783
CT	160.729
CT	168.902
CT	147.108
CT	59.9329
CT	179.799
CT	57.2087
CT	87.1752
CT	108.969
CT	168.902
CT	98.0721
CT	111.693
CT	138.935
CT	198.868
CT	54.4845
CT	92.6236
CT	51.7603
CT	51.7603
CT	95.3479
CT	29.9665
CT	49.036
CT	171.626
CT	51.7603
CT	49.036
CT	38.1391
CT	68.1056
CT	68.1056
CT	65.3814
CT	152.557
CT	68.1056
CT	51.7603
CT	65.3814
CT	117.142
CT	57.2087
CT	111.693
CT	59.9329
gal1	59.9329
gal1	84.451
gal1	68.1056
gal1	73.5541
gal1	49.036
gal1	49.036
gal1	38.1391
gal1	122.59
gal1	95.3479
gal1	49.036
gal1	117.142
gal1	68.1056
gal1	111.693
gal1	68.1056
gal1	40.8634
gal1	51.7603
gal1	68.1056
gal1	73.5541
gal1	57.2087
gal1	70.8298
gal1	40.8634
gal1	73.5541
gal1	89.8994
gal1	57.2087
gal1	98.0721
gal1	70.8298
gal1	62.6572
gal1	49.036
gal1	92.6236
gal1	114.417
gal1	76.2783
gal1	68.1056
gal1	79.0025
gal1	89.8994
gal1	35.4149
gal1	76.2783
gal1	57.2087
gal1	49.036
gal1	117.142
gal1	111.693
gal1	46.3118
gal1	32.6907
gal1	160.729
gal1	122.59
gal1	65.3814
gal1	49.036
gal1	117.142
gal1	65.3814
gal1	68.1056
gal1	89.8994
gal1	40.8634
gal1	106.245
gal1	73.5541
gal1	81.7267
gal1	87.1752
gal1	70.8298
gal1	40.8634
gal1	114.417
gal1	119.866
gal1	89.8994
gal1	40.8634
gal1	49.036
gal1	117.142
gal1	76.2783
gal1	59.9329
gal1	65.3814
gal1	38.1391
gal1	43.5876
gal1	46.3118
gal1	59.9329
gal1	27.2422
gal1	79.0025
gal1	65.3814
gal1	54.4845
gal1	62.6572
gal1	79.0025
gal1	76.2783
gal3	68.1056
gal3	62.6572
gal3	43.5876
gal3	70.8298
gal3	108.969
gal3	103.521
gal3	130.763
gal3	76.2783
gal3	65.3814
gal3	160.729
gal3	49.036
gal3	59.9329
gal3	49.036
gal3	79.0025
gal3	54.4845
gal3	84.451
gal3	57.2087
gal3	51.7603
gal3	147.108
gal3	141.66
gal3	152.557
gal3	59.9329
gal3	57.2087
gal3	65.3814
gal3	171.626
gal3	40.8634
gal3	177.075
gal3	95.3479
gal3	111.693
gal3	81.7267
gal3	122.59
gal3	76.2783
gal3	95.3479
gal3	98.0721
gal3	73.5541
gal3	84.451
gal3	79.0025
gal3	125.314
gal3	46.3118
gal3	57.2087
gal3	54.4845
gal3	51.7603
gal3	79.0025
gal3	98.0721
gal3	106.245
gal3	57.2087
gal3	16.3453
gal3	32.6907
gal3	103.521
gal3	84.451
gal3	106.245
gal3	87.1752
gal3	95.3479
gal3	103.521
gal3	98.0721
gal1_3	108.97
gal1_3	108.97
gal1_3	98.0729
gal1_3	70.8304
gal1_3	62.6577
gal1_3	68.1062
gal1_3	62.6577
gal1_3	40.8637
gal1_3	57.2092
gal1_3	59.9334
gal1_3	89.9001
gal1_3	43.588
gal1_3	65.3819
gal1_3	92.6244
gal1_3	79.0032
gal1_3	51.7607
gal1_3	54.4849
gal1_3	70.8304
gal1_3	84.4517
gal1_3	163.455
gal1_3	49.0364
gal1_3	46.3122
gal1_3	79.0032
gal1_3	65.3819
gal1_3	51.7607
gal1_3	57.2092
gal1_3	92.6244
gal1_3	62.6577
gal1_3	95.3486
gal1_3	103.521
gal1_3	79.0032
gal1_3	89.9001
gal1_3	190.697
gal1_3	59.9334
gal1_3	106.246
gal1_3	87.1759
gal1_3	76.2789
gal1_3	174.352
gal1_3	57.2092
gal1_3	141.661
gal1_3	68.1062
gal1_3	119.867
gal1_3	114.418
gal1_3	79.0032
gal1_3	59.9334
gal1_3	79.0032
gal1_3	103.521
gal1_3	103.521
gal1_3	95.3486
gal1_3	54.4849
gal1_3	40.8637
gal1_3	73.5547
gal1_3	59.9334
gal1_3	29.9667
gal1_3	51.7607
gal1_3	73.5547
