# Supplementary material for: Correction: VEGFR1 and VEGFR2 Involvement in Extracellular Galectin-1- and Galectin-3-Induced Angiogenesis
Source: PLoS One. 2023 Dec 7;18(12):e0295736. doi: 10.1371/journal.pone.0295736 (PMC10703273; doi:10.1371/journal.pone.0295736)
Supplement: S2 File — (ZIP) [file pone.0295736.s002.zip]

Archive with 2 entries (2 files):
- S2 File/Fig4C_4D_quantification.xls
- S2 File/Fig4C_D_WB.ppt
