# Supplementary material for: Correction: VEGFR1 and VEGFR2 Involvement in Extracellular Galectin-1- and Galectin-3-Induced Angiogenesis
Source: PLoS One. 2023 Dec 7;18(12):e0295736. doi: 10.1371/journal.pone.0295736 (PMC10703273; doi:10.1371/journal.pone.0295736)
Supplement: S2 File — (ZIP) [file pone.0295736.s002.zip › S2 File/Fig4C_4D_quantification.xls]

## Sheet: Feuil1
tub	ERK	ppERK	quantif ERK		quantif ppERK
6691	4974		0.743387	100
7326	4621		0.630767	84.8505
7527	3914		0.519995	69.9494
6887	4925		0.715115	96.197
tub	HSP27	ppHSP27	quantif HSP27		quantif ppHSP27
10153	10900	105	1.07357	100	0.0103418	100
9958	10312	687	1.03555	96.4581	0.0689898	667.098
9219	11193	887	1.21412	113.092	0.0962143	930.347
9837	11121	1540	1.13053	105.305	0.156552	1513.78
